# Supplementary material for: Occupational Hazards, Social Support, and Quality of Working Life in Sub-District Health Promoting Hospitals in Southern Thailand: A Cross-Sectional Study
Source: Int J Environ Res Public Health. 2026 Feb 23;23(2):272. doi: 10.3390/ijerph23020272 (PMC12941247; doi:10.3390/ijerph23020272)
Supplement: Supplementary file 1 [file ijerph-23-00272-s001.zip]

Archive with 1 entries (1 files):
- ijerph-4079011-supplementary.pdf
